# Supplementary material for: Tea intake and total body bone mineral density of all ages: a Mendelian randomization analysis
Source: Front Nutr. 2024 Feb 21;11:1289730. doi: 10.3389/fnut.2024.1289730 (PMC10915007; doi:10.3389/fnut.2024.1289730)
Supplement: Supplementary file 2 [file Data_Sheet_2.xlsx]

## Sheet: Sheet1
Table S1. The summary information for SNPs of tea intake
Phenotype	SNP	Chromosome	Position	Effect allele	Other allele	EAF	Beta	SE	P-value
Tea intake	rs11587444	1	150722844	G	A	0.393464	0.0140328	0.00217078	1e-10
	rs11164870	1	93552187	G	C	0.604574	-0.0119604	0.00218232	4.2e-08
	rs56188862	1	174189269	C	T	0.387454	-0.0157568	0.0021747	4.3e-13
	rs1156588	2	58515375	G	A	0.210071	-0.015454	0.00260325	2.9e-09
	rs57462170	3	50239803	A	G	0.108773	0.0191505	0.00340563	1.9e-08
	rs2117137	3	89525505	G	A	0.405148	0.0129948	0.0021557	1.7e-09
	rs1481012	4	89039082	G	A	0.112209	-0.0262435	0.00335608	5.3e-15
	rs34619	5	60465365	A	G	0.430905	0.0117117	0.0021375	4.3e-08
	rs72797284	5	152031650	G	A	0.270797	-0.0171147	0.00238353	7e-13
	rs7757102	6	137222671	G	A	0.555426	-0.0118039	0.00213302	3.1e-08
	rs2478875	6	51283110	G	A	0.208758	0.0218943	0.00261129	5.1e-17
	rs149805207	6	137095269	G	A	0.008538	-0.0719337	0.0125823	1.1e-08
	rs4410790	7	17284577	C	T	0.631224	0.0405506	0.00219507	3.4e-76
	rs17685	7	75616105	A	G	0.277512	0.0230655	0.00236195	1.6e-22
	rs141071726	7	17558580	A	G	0.026713	0.0407321	0.00681204	2.2e-09
	rs9648476	7	39293033	A	G	0.622954	0.0125013	0.00218542	1.1e-08
	rs713598	7	141673345	G	C	0.402254	0.0133969	0.00215659	5.2e-10
	rs13282783	8	22088975	T	C	0.285899	-0.0135837	0.00235432	7.9e-09
	rs56348300	9	7054124	G	C	0.184619	0.0158824	0.00273191	6.1e-09
	rs10764990	10	129152608	A	G	0.607155	-0.0121906	0.00216898	1.9e-08
	rs10752269	10	12692902	A	G	0.506082	-0.0128727	0.00211975	1.3e-09
	rs2351187	10	86850616	A	G	0.318935	0.0129023	0.0022823	1.6e-08
	rs17245213	11	1679769	A	G	0.208046	-0.0146481	0.00260905	2e-08
	rs10741694	11	16286183	C	T	0.627915	0.0150037	0.00219355	7.9e-12
	rs1453548	11	59192089	A	T	0.664929	-0.0133414	0.00224973	3e-09
	rs977474	12	11284772	T	C	0.833746	0.0217813	0.00285559	2.4e-14
	rs2783129	13	80168720	G	C	0.484878	-0.0117331	0.00213314	3.8e-08
	rs17576658	13	100272019	A	G	0.247081	-0.0134812	0.00245655	4.1e-08
	rs6829	13	111531264	T	C	0.596155	-0.0119163	0.00216546	3.7e-08
	rs2645929	13	56444529	G	A	0.813066	-0.0149842	0.0027166	3.5e-08
	rs12591786	15	60902512	T	C	0.158804	-0.0184399	0.00294243	3.7e-10
	rs2472297	15	75027880	T	C	0.262049	0.0533453	0.00240098	2.3e-109
	rs9937354	16	53799847	A	G	0.424074	-0.0140923	0.0021433	4.9e-11
	rs9302428	16	24717600	G	C	0.635799	0.0122457	0.00220122	2.6e-08
	rs2279844	17	40819809	A	G	0.379343	-0.0119879	0.00218318	4e-08
	rs4808193	19	19410622	C	T	0.335324	0.0151149	0.0022472	1.7e-11
	rs57631352	19	4338173	G	A	0.296859	-0.0131035	0.00232117	1.7e-08
	rs2273447	20	62900120	T	A	0.203788	0.0174715	0.00263421	3.3e-11
	rs4817505	21	34343828	C	T	0.38998	0.015068	0.0021746	4.2e-12
	rs132904	22	41798896	C	G	0.778651	0.0166007	0.00255257	7.8e-11
	rs9624470	22	24820268	A	G	0.580054	0.0252071	0.00215485	1.3e-31

## Sheet: Sheet2
Table S2. Detailed information of instrumental variables utilized in the mendelian randomization analysis of tea intake on TB-BMD
Phenotype	SNP	Effect allele	Other allele	Exposure (tea intake)				Outcome (TB-BMD)
				Beta	SE	P-value	F-statistics	Beta	SE	P-value
Tea intake	rs10752269	A	G	-0.0128727	0.00211975	1.3e-09	36.8781	0.0095	0.0057	0.0923889
	rs10764990	A	G	-0.0121906	0.00216898	1.9e-08	31.5891	-0.0011	0.0059	0.8493
	rs11164870	G	C	-0.0119604	0.00218232	4.2e-08	30.0367	-0.0111	0.0059	0.0597998
	rs1156588	G	A	-0.015454	0.00260325	2.9e-09	35.241	-0.0047	0.0068	0.488
	rs11587444	G	A	0.0140328	0.00217078	1e-10	41.7883	0.009	0.0059	0.1273
	rs12591786	T	C	-0.0184399	0.00294243	3.7e-10	39.2738	0.0062	0.008	0.4402
	rs13282783	T	C	-0.0135837	0.00235432	7.9e-09	33.2892	-0.0022	0.0066	0.743
	rs132904	C	G	0.0166007	0.00255257	7.8e-11	42.2956	0.0092	0.0071	0.1949
	rs141071726	A	G	0.0407321	0.00681204	2.2e-09	35.7534	0.0163	0.0248	0.5118
	rs1453548	A	T	-0.0133414	0.00224973	3e-09	35.1674	-0.0093	0.0062	0.132
	rs1481012	G	A	-0.0262435	0.00335608	5.3e-15	61.1473	0.0092	0.0094	0.3266
	rs149805207	G	A	-0.0719337	0.0125823	1.1e-08	32.6846	0.0752	0.0343	0.0285397
	rs17245213	A	G	-0.0146481	0.00260905	2e-08	31.5207	0.0106	0.0072	0.1373
	rs17576658	A	G	-0.0134812	0.00245655	4.1e-08	30.1165	-0.001	0.0068	0.8881
	rs17685	A	G	0.0230655	0.00236195	1.6e-22	95.3635	0.0131	0.0065	0.0421105
	rs2117137	G	A	0.0129948	0.0021557	1.7e-09	36.338	0.0095	0.0058	0.1039
	rs2273447	T	A	0.0174715	0.00263421	3.3e-11	43.9904	0.0049	0.0074	0.5059
	rs2279844	A	G	-0.0119879	0.00218318	4e-08	30.1512	-0.0097	0.0059	0.0997608
	rs2351187	A	G	0.0129023	0.0022823	1.6e-08	31.9585	-0.0062	0.0062	0.3131
	rs2472297	T	C	0.0533453	0.00240098	2.3e-109	493.643	0.0088	0.0071	0.2135
	rs2478875	G	A	0.0218943	0.00261129	5.1e-17	70.2991	-0.003	0.007	0.667
	rs2645929	G	A	-0.0149842	0.0027166	3.5e-08	30.4238	-0.0033	0.0071	0.6407
	rs2783129	G	C	-0.0117331	0.00213314	3.8e-08	30.2541	0.0074	0.0058	0.2037
	rs34619	A	G	0.0117117	0.0021375	4.3e-08	30.021	0.005	0.0058	0.3874
	rs4410790	C	T	0.0405506	0.00219507	3.4e-76	341.268	0.0027	0.006	0.645199
	rs4808193	C	T	0.0151149	0.0022472	1.7e-11	45.2403	0.0057	0.0061	0.3538
	rs4817505	C	T	0.015068	0.0021746	4.2e-12	48.0121	0.002	0.006	0.7376
	rs56188862	C	T	-0.0157568	0.0021747	4.3e-13	52.4971	0.0006	0.0059	0.9206
	rs56348300	G	C	0.0158824	0.00273191	6.1e-09	33.7985	-0.0049	0.0074	0.5054
	rs57462170	A	G	0.0191505	0.00340563	1.9e-08	31.6201	0.0266	0.0094	0.00462903
	rs57631352	G	A	-0.0131035	0.00232117	1.7e-08	31.8683	-0.0037	0.0062	0.5575
	rs6829	T	C	-0.0119163	0.00216546	3.7e-08	30.2817	0.0027	0.0059	0.6418
	rs713598	G	C	0.0133969	0.00215659	5.2e-10	38.5897	0.0081	0.0059	0.1678
	rs72797284	G	A	-0.0171147	0.00238353	7e-13	51.5579	-0.0059	0.0066	0.3652
	rs7757102	G	A	-0.0118039	0.00213302	3.1e-08	30.6238	-0.0002	0.0057	0.9693
	rs9302428	G	C	0.0122457	0.00220122	2.6e-08	30.9484	-0.0052	0.0059	0.3726
	rs9624470	A	G	0.0252071	0.00215485	1.3e-31	136.839	0.013	0.006	0.0301703
	rs9648476	A	G	0.0125013	0.00218542	1.1e-08	32.7219	0.0047	0.0058	0.4225
	rs977474	T	C	0.0217813	0.00285559	2.4e-14	58.18	0.0048	0.0082	0.5561
	rs9937354	A	G	-0.0140923	0.0021433	4.9e-11	43.2311	-0.0121	0.0058	0.03597

## Sheet: Sheet3
Table S3. Detailed information of instrumental variables utilized in the mendelian randomization analysis of tea intake on TB-BMD (age 0-15)
Phenotype	SNP	Effect allele	Other allele	Exposure (tea intake)				Outcome (TB-BMD)(age 0-15)
				Beta	SE	P-value	F-statistics	Beta	SE	P-value
Tea intake	rs10752269	A	G	-0.0128727	0.00211975	1.3e-09	36.8781	0.0041	0.0129	0.752
	rs10764990	A	G	-0.0121906	0.00216898	1.9e-08	31.5891	-0.0117	0.0135	0.3862
	rs11164870	G	C	-0.0119604	0.00218232	4.2e-08	30.0367	-0.0177	0.0129	0.17
	rs1156588	G	A	-0.015454	0.00260325	2.9e-09	35.241	-0.0276	0.0151	0.0681099
	rs11587444	G	A	0.0140328	0.00217078	1e-10	41.7883	-0.0042	0.0134	0.7552
	rs12591786	T	C	-0.0184399	0.00294243	3.7e-10	39.2738	0.0269	0.0183	0.1416
	rs13282783	T	C	-0.0135837	0.00235432	7.9e-09	33.2892	-0.0031	0.0148	0.8369
	rs132904	C	G	0.0166007	0.00255257	7.8e-11	42.2956	0.0158	0.0157	0.3154
	rs141071726	A	G	0.0407321	0.00681204	2.2e-09	35.7534	0.0295	0.0554	0.593999
	rs1453548	A	T	-0.0133414	0.00224973	3e-09	35.1674	-0.0271	0.014	0.0527898
	rs1481012	G	A	-0.0262435	0.00335608	5.3e-15	61.1473	-0.0028	0.0216	0.8965
	rs149805207	G	A	-0.0719337	0.0125823	1.1e-08	32.6846	0.0757	0.079	0.3379
	rs17245213	A	G	-0.0146481	0.00260905	2e-08	31.5207	-0.0084	0.0162	0.606599
	rs17576658	A	G	-0.0134812	0.00245655	4.1e-08	30.1165	-0.0334	0.0155	0.0314601
	rs17685	A	G	0.0230655	0.00236195	1.6e-22	95.3635	-0.0094	0.0148	0.5285
	rs2117137	G	A	0.0129948	0.0021557	1.7e-09	36.338	-0.0061	0.013	0.6409
	rs2273447	T	A	0.0174715	0.00263421	3.3e-11	43.9904	0.004	0.016	0.803
	rs2279844	A	G	-0.0119879	0.00218318	4e-08	30.1512	-0.0229	0.0133	0.0853493
	rs2351187	A	G	0.0129023	0.0022823	1.6e-08	31.9585	-0.0064	0.0141	0.649101
	rs2472297	T	C	0.0533453	0.00240098	2.3e-109	493.643	0.0045	0.017	0.79
	rs2478875	G	A	0.0218943	0.00261129	5.1e-17	70.2991	-0.0175	0.0158	0.2674
	rs2645929	G	A	-0.0149842	0.0027166	3.5e-08	30.4238	-0.0152	0.0157	0.3346
	rs2783129	G	C	-0.0117331	0.00213314	3.8e-08	30.2541	0.0051	0.0131	0.6952
	rs34619	A	G	0.0117117	0.0021375	4.3e-08	30.021	-0.0041	0.0129	0.749401
	rs4410790	C	T	0.0405506	0.00219507	3.4e-76	341.268	0.0073	0.0133	0.582801
	rs4808193	C	T	0.0151149	0.0022472	1.7e-11	45.2403	0.0081	0.0136	0.551899
	rs4817505	C	T	0.015068	0.0021746	4.2e-12	48.0121	0.0134	0.0134	0.3182
	rs56188862	C	T	-0.0157568	0.0021747	4.3e-13	52.4971	0.0074	0.013	0.567599
	rs56348300	G	C	0.0158824	0.00273191	6.1e-09	33.7985	-0.0042	0.0168	0.8047
	rs57462170	A	G	0.0191505	0.00340563	1.9e-08	31.6201	0.031	0.022	0.1582
	rs57631352	G	A	-0.0131035	0.00232117	1.7e-08	31.8683	-0.0131	0.0141	0.3533
	rs6829	T	C	-0.0119163	0.00216546	3.7e-08	30.2817	0.0174	0.0133	0.1916
	rs713598	G	C	0.0133969	0.00215659	5.2e-10	38.5897	0.0189	0.0137	0.1697
	rs72797284	G	A	-0.0171147	0.00238353	7e-13	51.5579	0.0031	0.0147	0.8349
	rs7757102	G	A	-0.0118039	0.00213302	3.1e-08	30.6238	-0.0052	0.0133	0.698101
	rs9302428	G	C	0.0122457	0.00220122	2.6e-08	30.9484	0.0053	0.0133	0.692201
	rs9624470	A	G	0.0252071	0.00215485	1.3e-31	136.839	0.007	0.0137	0.6065
	rs9648476	A	G	0.0125013	0.00218542	1.1e-08	32.7219	0.0313	0.0134	0.0197102
	rs977474	T	C	0.0217813	0.00285559	2.4e-14	58.18	-0.0044	0.0174	0.8004
	rs9937354	A	G	-0.0140923	0.0021433	4.9e-11	43.2311	0.0019	0.0132	0.8874
	rs10741694	C	T	0.0150037	0.00219355	7.89951e-12	46.7843	-0.0246	0.0132	0.0623304

## Sheet: Sheet4
Table S4. Detailed information of instrumental variables utilized in the mendelian randomization analysis of tea intake on TB-BMD (age 15-30)
Phenotype	SNP	Effect allele	Other allele	Exposure (tea intake)				Outcome (TB-BMD)(age 15-30)
				Beta	SE	P-value	F-statistics	Beta	SE	P-value
Tea intake	rs10752269	A	G	-0.0128727	0.00211975	1.3e-09	36.8781	0.0229	0.0224	0.3076
	rs10764990	A	G	-0.0121906	0.00216898	1.9e-08	31.5891	0.003	0.0231	0.8972
	rs11164870	G	C	-0.0119604	0.00218232	4.2e-08	30.0367	-0.0334	0.0238	0.1605
	rs1156588	G	A	-0.015454	0.00260325	2.9e-09	35.241	-0.038	0.0271	0.1599
	rs11587444	G	A	0.0140328	0.00217078	1e-10	41.7883	0.0335	0.0231	0.1471
	rs12591786	T	C	-0.0184399	0.00294243	3.7e-10	39.2738	0.006	0.0316	0.8483
	rs13282783	T	C	-0.0135837	0.00235432	7.9e-09	33.2892	0.0265	0.0256	0.2995
	rs132904	C	G	0.0166007	0.00255257	7.8e-11	42.2956	0.0201	0.0281	0.473
	rs141071726	A	G	0.0407321	0.00681204	2.2e-09	35.7534	-0.0673	0.117	0.5654
	rs1453548	A	T	-0.0133414	0.00224973	3e-09	35.1674	0.009	0.0242	0.7082
	rs1481012	G	A	-0.0262435	0.00335608	5.3e-15	61.1473	-0.0133	0.0391	0.7339
	rs149805207	G	A	-0.0719337	0.0125823	1.1e-08	32.6846	0.1097	0.1906	0.564999
	rs17245213	A	G	-0.0146481	0.00260905	2e-08	31.5207	0.0321	0.0287	0.2639
	rs17576658	A	G	-0.0134812	0.00245655	4.1e-08	30.1165	0.0227	0.0278	0.4137
	rs17685	A	G	0.0230655	0.00236195	1.6e-22	95.3635	0.0092	0.0257	0.7202
	rs2117137	G	A	0.0129948	0.0021557	1.7e-09	36.338	-0.0102	0.0234	0.663599
	rs2273447	T	A	0.0174715	0.00263421	3.3e-11	43.9904	0.0163	0.0301	0.5874
	rs2279844	A	G	-0.0119879	0.00218318	4e-08	30.1512	-0.022	0.0243	0.3665
	rs2351187	A	G	0.0129023	0.0022823	1.6e-08	31.9585	-0.0324	0.0245	0.1859
	rs2472297	T	C	0.0533453	0.00240098	2.3e-109	493.643	0.0328	0.0307	0.286
	rs2478875	G	A	0.0218943	0.00261129	5.1e-17	70.2991	0.0037	0.0273	0.8931
	rs2645929	G	A	-0.0149842	0.0027166	3.5e-08	30.4238	-0.0007	0.028	0.9795
	rs2783129	G	C	-0.0117331	0.00213314	3.8e-08	30.2541	0.0383	0.0238	0.1077
	rs34619	A	G	0.0117117	0.0021375	4.3e-08	30.021	0.0124	0.023	0.5915
	rs4410790	C	T	0.0405506	0.00219507	3.4e-76	341.268	-0.0439	0.0242	0.0691799
	rs4808193	C	T	0.0151149	0.0022472	1.7e-11	45.2403	0.0065	0.025	0.793699
	rs4817505	C	T	0.015068	0.0021746	4.2e-12	48.0121	-0.0479	0.0241	0.0468296
	rs56188862	C	T	-0.0157568	0.0021747	4.3e-13	52.4971	0.0029	0.0235	0.9028
	rs56348300	G	C	0.0158824	0.00273191	6.1e-09	33.7985	-0.0267	0.0287	0.3512
	rs57462170	A	G	0.0191505	0.00340563	1.9e-08	31.6201	0.0365	0.0376	0.3316
	rs57631352	G	A	-0.0131035	0.00232117	1.7e-08	31.8683	0.0052	0.0245	0.8336
	rs6829	T	C	-0.0119163	0.00216546	3.7e-08	30.2817	-0.0019	0.0231	0.9355
	rs713598	G	C	0.0133969	0.00215659	5.2e-10	38.5897	0.0156	0.0236	0.5095
	rs72797284	G	A	-0.0171147	0.00238353	7e-13	51.5579	-0.0534	0.0261	0.0404902
	rs7757102	G	A	-0.0118039	0.00213302	3.1e-08	30.6238	0.0325	0.0225	0.1482
	rs9302428	G	C	0.0122457	0.00220122	2.6e-08	30.9484	-0.0364	0.0235	0.1215
	rs9624470	A	G	0.0252071	0.00215485	1.3e-31	136.839	0.0067	0.024	0.780601
	rs9648476	A	G	0.0125013	0.00218542	1.1e-08	32.7219	0.0038	0.0232	0.8714
	rs977474	T	C	0.0217813	0.00285559	2.4e-14	58.18	0.0554	0.0318	0.0815098
	rs9937354	A	G	-0.0140923	0.0021433	4.9e-11	43.2311	-0.0305	0.0232	0.188
	rs10741694	C	T	0.0150037	0.00219355	7.89951e-12	46.7843	-0.0322	0.0234	0.1682

## Sheet: Sheet5
Table S5. Detailed information of instrumental variables utilized in the mendelian randomization analysis of tea intake on TB-BMD (age 30-45)
Phenotype	SNP	Effect allele	Other allele	Exposure (tea intake)				Outcome (TB-BMD)(age 30-45)
				Beta	SE	P-value	F-statistics	Beta	SE	P-value
Tea intake	rs10752269	A	G	-0.0128727	0.00211975	1.3e-09	36.8781	-0.005	0.0147	0.7347
	rs10764990	A	G	-0.0121906	0.00216898	1.9e-08	31.5891	-0.0108	0.015	0.4734
	rs11164870	G	C	-0.0119604	0.00218232	4.2e-08	30.0367	-0.0054	0.0152	0.7247
	rs1156588	G	A	-0.015454	0.00260325	2.9e-09	35.241	-0.0047	0.0178	0.790801
	rs11587444	G	A	0.0140328	0.00217078	1e-10	41.7883	0.0185	0.0154	0.2317
	rs12591786	T	C	-0.0184399	0.00294243	3.7e-10	39.2738	-0.0057	0.0205	0.7807
	rs13282783	T	C	-0.0135837	0.00235432	7.9e-09	33.2892	-0.006	0.0175	0.731799
	rs132904	C	G	0.0166007	0.00255257	7.8e-11	42.2956	0.0606	0.0181	0.0007993
	rs141071726	A	G	0.0407321	0.00681204	2.2e-09	35.7534	0.0058	0.0656	0.9291
	rs1453548	A	T	-0.0133414	0.00224973	3e-09	35.1674	0.0075	0.0161	0.6398
	rs1481012	G	A	-0.0262435	0.00335608	5.3e-15	61.1473	0.0077	0.0249	0.7556
	rs149805207	G	A	-0.0719337	0.0125823	1.1e-08	32.6846	0.2361	0.0916	0.009941
	rs17245213	A	G	-0.0146481	0.00260905	2e-08	31.5207	0.0245	0.0187	0.1884
	rs17576658	A	G	-0.0134812	0.00245655	4.1e-08	30.1165	-0.0224	0.0173	0.1946
	rs17685	A	G	0.0230655	0.00236195	1.6e-22	95.3635	0.0034	0.0171	0.842
	rs2117137	G	A	0.0129948	0.0021557	1.7e-09	36.338	0.0064	0.0151	0.6745
	rs2273447	T	A	0.0174715	0.00263421	3.3e-11	43.9904	-0.0016	0.0195	0.9337
	rs2279844	A	G	-0.0119879	0.00218318	4e-08	30.1512	-0.0036	0.0153	0.8132
	rs2351187	A	G	0.0129023	0.0022823	1.6e-08	31.9585	-0.0113	0.0162	0.4836
	rs2472297	T	C	0.0533453	0.00240098	2.3e-109	493.643	0.0353	0.0194	0.0692899
	rs2478875	G	A	0.0218943	0.00261129	5.1e-17	70.2991	0.012	0.0184	0.5128
	rs2645929	G	A	-0.0149842	0.0027166	3.5e-08	30.4238	0.0209	0.0185	0.2592
	rs2783129	G	C	-0.0117331	0.00213314	3.8e-08	30.2541	-0.0171	0.0151	0.2555
	rs34619	A	G	0.0117117	0.0021375	4.3e-08	30.021	-0.0044	0.0149	0.770201
	rs4410790	C	T	0.0405506	0.00219507	3.4e-76	341.268	-0.0063	0.0156	0.6851
	rs4808193	C	T	0.0151149	0.0022472	1.7e-11	45.2403	-0.001	0.0162	0.9502
	rs4817505	C	T	0.015068	0.0021746	4.2e-12	48.0121	0.0068	0.0157	0.664401
	rs56188862	C	T	-0.0157568	0.0021747	4.3e-13	52.4971	0.0044	0.0153	0.7732
	rs56348300	G	C	0.0158824	0.00273191	6.1e-09	33.7985	-0.0184	0.0191	0.3356
	rs57462170	A	G	0.0191505	0.00340563	1.9e-08	31.6201	0.0252	0.0239	0.2914
	rs57631352	G	A	-0.0131035	0.00232117	1.7e-08	31.8683	-0.0119	0.0162	0.4656
	rs6829	T	C	-0.0119163	0.00216546	3.7e-08	30.2817	0.0111	0.015	0.4611
	rs713598	G	C	0.0133969	0.00215659	5.2e-10	38.5897	-0.016	0.015	0.287
	rs72797284	G	A	-0.0171147	0.00238353	7e-13	51.5579	-0.0162	0.0173	0.3505
	rs7757102	G	A	-0.0118039	0.00213302	3.1e-08	30.6238	0.0089	0.0149	0.5479
	rs9302428	G	C	0.0122457	0.00220122	2.6e-08	30.9484	-0.0306	0.0153	0.04489
	rs9624470	A	G	0.0252071	0.00215485	1.3e-31	136.839	0.0253	0.0156	0.1037
	rs9648476	A	G	0.0125013	0.00218542	1.1e-08	32.7219	0.0074	0.0151	0.6221
	rs977474	T	C	0.0217813	0.00285559	2.4e-14	58.18	0.0285	0.0215	0.1837
	rs9937354	A	G	-0.0140923	0.0021433	4.9e-11	43.2311	-0.0107	0.0151	0.4767
	rs10741694	C	T	0.0150037	0.00219355	7.89951e-12	46.7843	-0.0539	0.0152	0.000391598

## Sheet: Sheet6
Table S6. Detailed information of instrumental variables utilized in the mendelian randomization analysis of tea intake on TB-BMD (age 45-60)
Phenotype	SNP	Effect allele	Other allele	Exposure (tea intake)				Outcome (TB-BMD)(age 45-60)
				Beta	SE	P-value	F-statistics	Beta	SE	P-value
Tea intake	rs10752269	A	G	-0.0128727	0.00211975	1.3e-09	36.8781	0.0229	0.0107	0.0320597
	rs10764990	A	G	-0.0121906	0.00216898	1.9e-08	31.5891	-0.0108	0.0109	0.3185
	rs11164870	G	C	-0.0119604	0.00218232	4.2e-08	30.0367	-0.0164	0.0112	0.1434
	rs1156588	G	A	-0.015454	0.00260325	2.9e-09	35.241	-0.012	0.013	0.3566
	rs11587444	G	A	0.0140328	0.00217078	1e-10	41.7883	0.0134	0.011	0.2252
	rs12591786	T	C	-0.0184399	0.00294243	3.7e-10	39.2738	-0.0056	0.0151	0.7097
	rs13282783	T	C	-0.0135837	0.00235432	7.9e-09	33.2892	-0.0004	0.0124	0.976
	rs132904	C	G	0.0166007	0.00255257	7.8e-11	42.2956	-0.0047	0.0132	0.721601
	rs141071726	A	G	0.0407321	0.00681204	2.2e-09	35.7534	0.0185	0.0452	0.6822
	rs1453548	A	T	-0.0133414	0.00224973	3e-09	35.1674	-0.0094	0.0116	0.4187
	rs1481012	G	A	-0.0262435	0.00335608	5.3e-15	61.1473	0.0078	0.0174	0.653301
	rs149805207	G	A	-0.0719337	0.0125823	1.1e-08	32.6846	0.0357	0.0585	0.541
	rs17245213	A	G	-0.0146481	0.00260905	2e-08	31.5207	0.0052	0.0134	0.6967
	rs17576658	A	G	-0.0134812	0.00245655	4.1e-08	30.1165	0.01	0.0126	0.4297
	rs17685	A	G	0.0230655	0.00236195	1.6e-22	95.3635	0.0115	0.0121	0.3428
	rs2117137	G	A	0.0129948	0.0021557	1.7e-09	36.338	0.0012	0.011	0.9134
	rs2273447	T	A	0.0174715	0.00263421	3.3e-11	43.9904	-0.0085	0.0139	0.5406
	rs2279844	A	G	-0.0119879	0.00218318	4e-08	30.1512	-0.0046	0.0111	0.680801
	rs2351187	A	G	0.0129023	0.0022823	1.6e-08	31.9585	-0.0051	0.0115	0.658701
	rs2472297	T	C	0.0533453	0.00240098	2.3e-109	493.643	0.0089	0.0129	0.4926
	rs2478875	G	A	0.0218943	0.00261129	5.1e-17	70.2991	-0.0059	0.0131	0.649201
	rs2645929	G	A	-0.0149842	0.0027166	3.5e-08	30.4238	-0.0024	0.0134	0.8565
	rs2783129	G	C	-0.0117331	0.00213314	3.8e-08	30.2541	0.0064	0.0109	0.5565
	rs34619	A	G	0.0117117	0.0021375	4.3e-08	30.021	0.0166	0.0109	0.1287
	rs4410790	C	T	0.0405506	0.00219507	3.4e-76	341.268	0.0198	0.0114	0.0811204
	rs4808193	C	T	0.0151149	0.0022472	1.7e-11	45.2403	0.0167	0.0117	0.1508
	rs4817505	C	T	0.015068	0.0021746	4.2e-12	48.0121	0.0086	0.0113	0.4433
	rs56188862	C	T	-0.0157568	0.0021747	4.3e-13	52.4971	-0.0174	0.0112	0.1193
	rs56348300	G	C	0.0158824	0.00273191	6.1e-09	33.7985	0.006	0.0137	0.658801
	rs57462170	A	G	0.0191505	0.00340563	1.9e-08	31.6201	0.0249	0.0173	0.1513
	rs57631352	G	A	-0.0131035	0.00232117	1.7e-08	31.8683	0.0007	0.0118	0.9524
	rs6829	T	C	-0.0119163	0.00216546	3.7e-08	30.2817	-0.0053	0.011	0.6305
	rs713598	G	C	0.0133969	0.00215659	5.2e-10	38.5897	0.0111	0.011	0.3115
	rs72797284	G	A	-0.0171147	0.00238353	7e-13	51.5579	-0.0058	0.0121	0.632799
	rs7757102	G	A	-0.0118039	0.00213302	3.1e-08	30.6238	-0.0186	0.0107	0.0816394
	rs9302428	G	C	0.0122457	0.00220122	2.6e-08	30.9484	0.0006	0.011	0.955
	rs9624470	A	G	0.0252071	0.00215485	1.3e-31	136.839	0.0248	0.0112	0.0270203
	rs9648476	A	G	0.0125013	0.00218542	1.1e-08	32.7219	-0.0011	0.0109	0.9198
	rs977474	T	C	0.0217813	0.00285559	2.4e-14	58.18	0.0161	0.0161	0.319
	rs9937354	A	G	-0.0140923	0.0021433	4.9e-11	43.2311	-0.0251	0.0108	0.0202498
	rs10741694	C	T	0.0150037	0.00219355	7.89951e-12	46.7843	-0.0357	0.011	0.00120701

## Sheet: Sheet7
Table S7. Detailed information of instrumental variables utilized in the mendelian randomization analysis of tea intake on TB-BMD (age over 60)
Phenotype	SNP	Effect allele	Other allele	Exposure (tea intake)				Outcome (TB-BMD)(age over 60)
				Beta	SE	P-value	F-statistics	Beta	SE	P-value
Tea intake	rs10752269	A	G	-0.0128727	0.00211975	1.3e-09	36.8781	0.0036	0.0097	0.7067
	rs10764990	A	G	-0.0121906	0.00216898	1.9e-08	31.5891	0.0211	0.0103	0.0399604
	rs11164870	G	C	-0.0119604	0.00218232	4.2e-08	30.0367	-0.0005	0.0102	0.9622
	rs1156588	G	A	-0.015454	0.00260325	2.9e-09	35.241	0.0166	0.0117	0.1558
	rs11587444	G	A	0.0140328	0.00217078	1e-10	41.7883	0.0077	0.01	0.4399
	rs12591786	T	C	-0.0184399	0.00294243	3.7e-10	39.2738	0.0115	0.0138	0.4064
	rs13282783	T	C	-0.0135837	0.00235432	7.9e-09	33.2892	-0.0041	0.0112	0.715201
	rs132904	C	G	0.0166007	0.00255257	7.8e-11	42.2956	0.0036	0.0124	0.7698
	rs141071726	A	G	0.0407321	0.00681204	2.2e-09	35.7534	0.0256	0.0428	0.5486
	rs1453548	A	T	-0.0133414	0.00224973	3e-09	35.1674	-0.009	0.0106	0.3925
	rs1481012	G	A	-0.0262435	0.00335608	5.3e-15	61.1473	0.0185	0.0159	0.246
	rs149805207	G	A	-0.0719337	0.0125823	1.1e-08	32.6846	0.0413	0.0623	0.5076
	rs17245213	A	G	-0.0146481	0.00260905	2e-08	31.5207	0.0099	0.0123	0.4219
	rs17576658	A	G	-0.0134812	0.00245655	4.1e-08	30.1165	0.0036	0.0118	0.758099
	rs17685	A	G	0.0230655	0.00236195	1.6e-22	95.3635	0.0282	0.011	0.0105099
	rs2117137	G	A	0.0129948	0.0021557	1.7e-09	36.338	0.0279	0.01	0.00516797
	rs2273447	T	A	0.0174715	0.00263421	3.3e-11	43.9904	0.0187	0.0128	0.144
	rs2279844	A	G	-0.0119879	0.00218318	4e-08	30.1512	-0.0089	0.0102	0.379
	rs2351187	A	G	0.0129023	0.0022823	1.6e-08	31.9585	-0.0028	0.0105	0.7878
	rs2472297	T	C	0.0533453	0.00240098	2.3e-109	493.643	0.0041	0.0117	0.7275
	rs2478875	G	A	0.0218943	0.00261129	5.1e-17	70.2991	-0.0023	0.012	0.8505
	rs2645929	G	A	-0.0149842	0.0027166	3.5e-08	30.4238	-0.0001	0.012	0.9956
	rs2783129	G	C	-0.0117331	0.00213314	3.8e-08	30.2541	0.021	0.01	0.0355402
	rs34619	A	G	0.0117117	0.0021375	4.3e-08	30.021	0.0071	0.0099	0.4736
	rs4410790	C	T	0.0405506	0.00219507	3.4e-76	341.268	-0.0068	0.0101	0.5034
	rs4808193	C	T	0.0151149	0.0022472	1.7e-11	45.2403	0.0004	0.0105	0.9682
	rs4817505	C	T	0.015068	0.0021746	4.2e-12	48.0121	-0.0052	0.0102	0.611
	rs56188862	C	T	-0.0157568	0.0021747	4.3e-13	52.4971	0.0098	0.0101	0.3315
	rs56348300	G	C	0.0158824	0.00273191	6.1e-09	33.7985	0.0003	0.0128	0.9842
	rs57462170	A	G	0.0191505	0.00340563	1.9e-08	31.6201	0.027	0.0162	0.0959798
	rs57631352	G	A	-0.0131035	0.00232117	1.7e-08	31.8683	0.0008	0.0107	0.9377
	rs6829	T	C	-0.0119163	0.00216546	3.7e-08	30.2817	0.0014	0.0101	0.892
	rs713598	G	C	0.0133969	0.00215659	5.2e-10	38.5897	-0.0008	0.01	0.9332
	rs72797284	G	A	-0.0171147	0.00238353	7e-13	51.5579	0.0071	0.0112	0.5302
	rs7757102	G	A	-0.0118039	0.00213302	3.1e-08	30.6238	0.0074	0.0097	0.4451
	rs9302428	G	C	0.0122457	0.00220122	2.6e-08	30.9484	-0.0072	0.01	0.4714
	rs9624470	A	G	0.0252071	0.00215485	1.3e-31	136.839	0.0087	0.0102	0.3903
	rs9648476	A	G	0.0125013	0.00218542	1.1e-08	32.7219	-0.0034	0.01	0.736901
	rs977474	T	C	0.0217813	0.00285559	2.4e-14	58.18	-0.0065	0.0139	0.6417
	rs9937354	A	G	-0.0140923	0.0021433	4.9e-11	43.2311	-0.0065	0.0098	0.5067
	rs10741694	C	T	0.0150037	0.00219355	7.89951e-12	46.7843	-0.0541	0.0099	5.01695e-08
